# Supplementary material for: BMI-Dependent Modulation of the Soluble RAGE-Sirtuin-1 Axis by Coffee Type in Coronary Artery Disease
Source: Nutrients. 2026 Jul 14;18(14):2305. doi: 10.3390/nu18142305 (PMC13415449; doi:10.3390/nu18142305)
Supplement: Supplementary file 1 [file nutrients-18-02305-s001.zip]

Archive with 1 entries (1 files):
- nutrients-4387235-supplementary.pdf
